# Supplementary material for: Mortality and Predictive Factors for Death Following the Diagnosis of Interstitial Lung Disease in Patients with Rheumatoid Arthritis: A Retrospective, Long-Term Follow-Up Study
Source: J Clin Med. 2025 Feb 19;14(4):1380. doi: 10.3390/jcm14041380 (PMC11855988; doi:10.3390/jcm14041380)
Supplement: Supplementary file 1 [file jcm-14-01380-s001.zip]

Archive with 4 entries (4 files):
- Supplementary Table S1.pdf
- Supplementary Table S2.pdf
- Supplementary Figure S1.tif
- Supplementary Figure S2.tif
